# Supplementary material for: Validation of disease-specific biomarkers for the early detection of bronchopulmonary dysplasia
Source: Pediatr Res. 2022 May 20;93(3):625–32. doi: 10.1038/s41390-022-02093-w (PMC9988689; doi:10.1038/s41390-022-02093-w)
Supplement: Supplementary file 1 — Supplementary table [file 41390_2022_2093_MOESM1_ESM.xlsx]

## Sheet: Sheet1
out	covars	sens	spec	acc	PPV	F1	auc	aic
BPD0_123	pr	0.777778	0.636364	0.714286	0.724138	0.7	0.749158	65.7162
BPD0_123	pr,weight	0.814815	0.681818	0.755102	0.758621	0.742407	0.818182	47.473
BPD0_123	pr,ga,gender,eoi,weight	0.851852	0.727273	0.795918	0.793103	0.784648	0.782828	47.9027
BPD0_123	pr,ga,gender,eoi	0.814815	0.727273	0.77551	0.785714	0.768559	0.796296	46.8783
BPD0_123	pr,ga,gender	0.851852	0.772727	0.816327	0.821429	0.810363	0.809764	44.9485
BPD0_123	pr,ga,gender,weight	0.851852	0.727273	0.795918	0.793103	0.784648	0.814815	46.0423
BPD0_123	pr,ga,eoi	0.814815	0.727273	0.77551	0.785714	0.768559	0.813131	45.0927
BPD0_123	pr,ga,eoi,weight	0.851852	0.727273	0.795918	0.793103	0.784648	0.814815	45.9063
BPD0_123	pr,gender,eoi	0.777778	0.545455	0.673469	0.677419	0.641221	0.727273	66.2917
BPD0_123	pr,gender,eoi,weight	0.777778	0.636364	0.714286	0.724138	0.7	0.786195	49.9213
BPD0_123	pr,ga,weight	0.851852	0.727273	0.795918	0.793103	0.784648	0.829966	44.0447
BPD0_123	pr,ga	0.851852	0.727273	0.795918	0.793103	0.784648	0.83165	43.1658
BPD0_123	pr,gender,weight	0.814815	0.681818	0.755102	0.758621	0.742407	0.818182	48.4474
BPD0_123	pr,gender	0.703704	0.5	0.612245	0.633333	0.584615	0.712121	67.296
BPD0_123	pr,eoi	0.777778	0.590909	0.693878	0.7	0.671587	0.762626	64.3916
BPD0_123	pr,eoi,weight	0.777778	0.727273	0.755102	0.777778	0.751678	0.784512	48.7075
BPD0_123	weight	0.821429	0.583333	0.711538	0.69697	0.682203	0.782738	59.5782
BPD0_123	ga,gender,eoi,weight	0.821429	0.75	0.788462	0.793103	0.784091	0.800595	56.7944
BPD0_123	ga,gender,eoi	0.821429	0.75	0.788462	0.793103	0.784091	0.818452	54.8332
BPD0_123	ga,gender	0.892857	0.75	0.826923	0.806452	0.815217	0.828869	52.9078
BPD0_123	ga,gender,weight	0.892857	0.75	0.826923	0.806452	0.815217	0.816964	54.8718
BPD0_123	ga,eoi	0.821429	0.75	0.788462	0.793103	0.784091	0.824405	52.9643
BPD0_123	ga,eoi,weight	0.821429	0.75	0.788462	0.793103	0.784091	0.811012	54.8692
BPD0_123	gender,eoi	0.321429	0	0.173077	0.272727	0	0.745536	76.8867
BPD0_123	gender,eoi,weight	0.821429	0.625	0.730769	0.71875	0.709877	0.733631	63.1662
BPD0_123	ga,weight	0.892857	0.75	0.826923	0.806452	0.815217	0.825893	52.957
BPD0_123	ga	0.892857	0.75	0.826923	0.806452	0.815217	0.839286	51.0506
BPD0_123	gender,weight	0.821429	0.625	0.730769	0.71875	0.709877	0.770833	61.1735
BPD0_123	gender	0.928571	0	0.5	0.52	0	0.729167	75.6604
BPD0_123	eoi	0.321429	0	0.173077	0.272727	0	0.745536	74.9284
BPD0_123	eoi,weight	0.821429	0.583333	0.711538	0.69697	0.682203	0.754464	61.5431
BPD0_123	none	1	0	0.538462	0.538462	0	1	73.7793
BPD0_23	pr,ga	0.923077	0.863636	0.885714	0.8	0.892368	0.874126	23.4033
BPD0_23	pr,ga,gender	0.846154	0.863636	0.857143	0.785714	0.854806	0.828671	23.8728
BPD0_23	pr,ga,weight	0.923077	0.863636	0.885714	0.8	0.892368	0.870629	25.3393
BPD0_23	pr,ga,eoi	0.846154	0.863636	0.857143	0.785714	0.854806	0.846154	25.3891
BPD0_23	pr,ga,gender,eoi	0.769231	0.863636	0.828571	0.769231	0.813704	0.793706	25.6671
BPD0_23	pr,ga,gender,weight	0.846154	0.863636	0.857143	0.785714	0.854806	0.821678	25.8567
BPD0_23	pr,weight	0.846154	0.863636	0.857143	0.785714	0.854806	0.877622	25.8672
BPD0_23	pr,gender,weight	0.846154	0.863636	0.857143	0.785714	0.854806	0.874126	26.7927
BPD0_23	pr,ga,eoi,weight	0.923077	0.863636	0.885714	0.8	0.892368	0.846154	27.3322
BPD0_23	pr,ga,gender,eoi,weight	0.769231	0.863636	0.828571	0.769231	0.813704	0.755245	27.663
BPD0_23	pr,eoi,weight	0.846154	0.863636	0.857143	0.785714	0.854806	0.856643	27.7426
BPD0_23	pr,gender,eoi,weight	0.846154	0.863636	0.857143	0.785714	0.854806	0.84965	28.7359
BPD0_23	ga,gender	0.615385	0.916667	0.810811	0.8	0.736402	0.884615	29.892
BPD0_23	ga,gender,weight	0.615385	0.833333	0.756757	0.666667	0.707965	0.849359	30.4557
BPD0_23	ga	0.692308	0.875	0.810811	0.75	0.773006	0.875	30.5814
BPD0_23	pr	0.769231	0.863636	0.828571	0.769231	0.813704	0.842657	30.739
BPD0_23	ga,weight	0.692308	0.875	0.810811	0.75	0.773006	0.86859	31.3717
BPD0_23	ga,gender,eoi	0.615385	0.916667	0.810811	0.8	0.736402	0.826923	31.4538
BPD0_23	pr,eoi	0.692308	0.863636	0.8	0.75	0.768539	0.832168	31.7931
BPD0_23	pr,gender	0.769231	0.863636	0.828571	0.769231	0.813704	0.84965	32.0129
BPD0_23	ga,eoi	0.615385	0.875	0.783784	0.727273	0.722581	0.862179	32.0688
BPD0_23	ga,gender,eoi,weight	0.769231	0.833333	0.810811	0.714286	0.8	0.823718	32.0761
BPD0_23	gender,weight	0.769231	0.791667	0.783784	0.666667	0.780287	0.839744	32.226
BPD0_23	ga,eoi,weight	0.615385	0.875	0.783784	0.727273	0.722581	0.862179	32.9518
BPD0_23	pr,gender,eoi	0.769231	0.863636	0.828571	0.769231	0.813704	0.828671	33.0195
BPD0_23	weight	0.692308	0.791667	0.756757	0.642857	0.738661	0.839744	34.0221
BPD0_23	gender,eoi,weight	0.692308	0.791667	0.756757	0.642857	0.738661	0.820513	34.2187
BPD0_23	eoi,weight	0.615385	0.791667	0.72973	0.615385	0.692483	0.814103	36.0099
BPD0_23	none	0	1	0.648649	NA	0	1	49.9727
BPD0_23	gender	0	1	0.648649	NA	0	0.679487	50.6466
BPD0_23	eoi	0	0.875	0.567568	0	0	0.75641	51.53
BPD0_23	gender,eoi	0	0.875	0.567568	0	0	0.660256	51.9814
